# Supplementary material for: A unified approach for sparse dynamical system inference from temporal measurements
Source: Bioinformatics. 2018 Jan 31;35(18):3387–96. doi: 10.1093/bioinformatics/btz065 (PMC6748758; doi:10.1093/bioinformatics/btz065)
Supplement: btz065_Supplementary_Materials [file btz065_supplementary_materials.zip]

Archive with 8 entries (7 files):
- btz065-suppl_data/
- btz065-suppl_data/S1_Code.zip_
- btz065-suppl_data/SI1_Text.pdf
- btz065-suppl_data/SI2_Text.pdf
- btz065-suppl_data/SI3_Text.pdf
- btz065-suppl_data/SI4_Text.pdf
- btz065-suppl_data/SI5_Text.pdf
- btz065-suppl_data/SI6_Text.pdf
